# Supplementary material for: AceDRG: a stereochemical description generator for ligands
Source: Acta Crystallogr D Struct Biol. 2017 Feb 1;73(Pt 2):112–22. doi: 10.1107/S2059798317000067 (PMC5297914; doi:10.1107/S2059798317000067)
Supplement: Supplementary file 1 [file d-73-00112-sup1.txt]

#
#   This file has been generated by the program
#   ACEDRG version 150, database version 07
#   RDKit version 2015.03.1
#
data_comp_list
loop_
_chem_comp.id
_chem_comp.three_letter_code
_chem_comp.name
_chem_comp.group
_chem_comp.number_atoms_all
_chem_comp.number_atoms_nh
_chem_comp.desc_level
O8H     O8H     "4-iodo-N-[(1-{2-oxo-2-[4-(3-thiophen-2-yl-1,2,4-oxadiazol-5-yl)piperidin-1-yl]ethyl}-1H-1,2,3-triazol-4-yl)methyl]benzenesulfonamide"     NON-POLYMER     58     36     .     
#
data_comp_O8H
#
loop_
_chem_comp_atom.comp_id
_chem_comp_atom.atom_id
_chem_comp_atom.type_symbol
_chem_comp_atom.type_energy
_chem_comp_atom.charge
_chem_comp_atom.x
_chem_comp_atom.y
_chem_comp_atom.z
O8H     C07     C       CR16    0       -8.008      1.994       -0.024      
O8H     C05     C       CR16    0.000   -9.265      2.180       0.540       
O8H     C04     C       CR6     0.000   -10.167     1.121       0.581       
O8H     I01     I       I       0.000   -12.062     1.402       1.433       
O8H     C02     C       CR16    0.000   -9.821      -0.122      0.062       
O8H     C10     C       CR16    0.000   -8.564      -0.306      -0.503      
O8H     C09     C       CR6     0.000   -7.657      0.749       -0.544      
O8H     S12     S       S3      0.000   -6.066      0.488       -1.271      
O8H     O13     O       O       0.000   -5.237      1.619       -0.988      
O8H     O16     O       O       0.000   -6.269      0.091       -2.629      
O8H     N14     N       NT1     0.000   -5.385      -0.778      -0.523      
O8H     C17     C       CH2     0.000   -4.010      -1.216      -0.787      
O8H     C20     C       CR5     0.000   -2.984      -0.465      0.002       
O8H     C24     C       CR15    0.000   -1.906      0.266       -0.428      
O8H     N21     N       NRD5    0.000   -3.011      -0.403      1.361       
O8H     N22     N       NRD5    0.000   -1.999      0.328       1.777       
O8H     N23     N       NR5     0.000   -1.325      0.733       0.688       
O8H     C26     C       CH2     0.000   -0.137      1.570       0.825       
O8H     C29     C       C       0.000   0.999       0.831       1.529       
O8H     O31     O       O       0.000   1.291       1.272       2.639       
O8H     N30     N       NR6     0.000   1.610       -0.257      0.989       
O8H     C43     C       CH2     0.000   1.734       -0.565      -0.449      
O8H     C40     C       CH2     0.000   3.229       -0.595      -0.864      
O8H     C32     C       CH2     0.000   2.264       -1.300      1.802       
O8H     C35     C       CH2     0.000   3.777       -1.337      1.508       
O8H     C38     C       CH1     0.000   4.058       -1.541      0.015       
O8H     C46     C       CR5     0.000   5.523       -1.424      -0.289      
O8H     N50     N       NRD5    0.000   6.333       -0.465      0.041       
O8H     O47     O       O2      0.000   6.102       -2.403      -1.008      
O8H     N48     N       NRD5    0.000   7.449       -1.925      -1.225      
O8H     C49     C       CR5     0.000   7.470       -0.758      -0.604      
O8H     C51     C       CR5     0.000   8.583       0.090       -0.651      
O8H     C52     C       CR15    0.000   9.895       -0.168      -0.339      
O8H     C54     C       CR15    0.000   10.703      0.999       -0.443      
O8H     C56     C       CR15    0.000   10.007      2.093       -0.851      
O8H     S58     S       S2      0.000   8.371       1.729       -1.150      
O8H     H1      H       H       0.000   -7.399      2.715       -0.052      
O8H     H2      H       H       0.000   -9.506      3.024       0.895       
O8H     H3      H       H       0.000   -10.438     -0.839      0.092       
O8H     H4      H       H       0.000   -8.325      -1.149      -0.857      
O8H     H5      H       H       0.000   -5.919      -1.431      -0.312      
O8H     H6      H       H       0.000   -3.942      -2.166      -0.575      
O8H     H7      H       H       0.000   -3.826      -1.104      -1.737      
O8H     H8      H       H       0.000   -1.629      0.410       -1.316      
O8H     H9      H       H       0.000   -0.374      2.366       1.334       
O8H     H10     H       H       0.000   0.153       1.860       -0.056      
O8H     H11     H       H       0.000   1.333       -1.436      -0.629      
O8H     H12     H       H       0.000   1.271       0.098       -0.991      
O8H     H13     H       H       0.000   3.299       -0.885      -1.807      
O8H     H14     H       H       0.000   3.604       0.318       -0.799      
O8H     H15     H       H       0.000   1.875       -2.168      1.584       
O8H     H16     H       H       0.000   2.122       -1.141      2.755       
O8H     H17     H       H       0.000   4.192       -2.074      2.021       
O8H     H18     H       H       0.000   4.189       -0.489      1.807       
O8H     H19     H       H       0.000   3.781       -2.472      -0.212      
O8H     H20     H       H       0.000   10.212      -1.022      -0.081      
O8H     H21     H       H       0.000   11.621      1.010       -0.246      
O8H     H22     H       H       0.000   10.382      2.948       -0.957      
loop_
_chem_comp_bond.comp_id
_chem_comp_bond.atom_id_1
_chem_comp_bond.atom_id_2
_chem_comp_bond.type
_chem_comp_bond.aromatic
_chem_comp_bond.value_dist
_chem_comp_bond.value_dist_esd
O8H         C07         C09    aromatic       y     1.385   0.010
O8H         C07         C05    aromatic       y     1.383   0.010
O8H         C05         C04    aromatic       y     1.381   0.013
O8H         C04         C02    aromatic       y     1.381   0.013
O8H         C04         I01      single       n     2.097   0.015
O8H         C02         C10    aromatic       y     1.383   0.010
O8H         C10         C09    aromatic       y     1.385   0.010
O8H         C09         S12      single       n     1.762   0.015
O8H         S12         O16      double       n     1.430   0.010
O8H         S12         O13      double       n     1.430   0.010
O8H         S12         N14      single       n     1.619   0.013
O8H         N14         C17      single       n     1.467   0.010
O8H         C17         C20      single       n     1.496   0.010
O8H         C20         N21    aromatic       y     1.361   0.010
O8H         C20         C24    aromatic       y     1.372   0.010
O8H         C24         N23    aromatic       y     1.343   0.010
O8H         N21         N22    aromatic       y     1.316   0.010
O8H         N22         N23    aromatic       y     1.342   0.010
O8H         N23         C26      single       n     1.458   0.013
O8H         C26         C29      single       n     1.522   0.011
O8H         C29         O31      double       n     1.226   0.012
O8H         C29         N30      single       n     1.348   0.010
O8H         N30         C43      single       n     1.468   0.010
O8H         N30         C32      single       n     1.468   0.010
O8H         C43         C40      single       n     1.536   0.020
O8H         C40         C38      single       n     1.526   0.014
O8H         C32         C35      single       n     1.536   0.020
O8H         C35         C38      single       n     1.526   0.014
O8H         C38         C46      single       n     1.501   0.014
O8H         C46         N50    aromatic       n     1.296   0.010
O8H         C46         O47    aromatic       n     1.358   0.020
O8H         N50         C49    aromatic       n     1.322   0.020
O8H         O47         N48    aromatic       n     1.451   0.020
O8H         N48         C49    aromatic       n     1.314   0.020
O8H         C49         C51      single       n     1.401   0.020
O8H         C51         C52    aromatic       n     1.372   0.020
O8H         C51         S58    aromatic       n     1.724   0.010
O8H         C52         C54    aromatic       n     1.426   0.020
O8H         C54         C56    aromatic       n     1.363   0.020
O8H         C56         S58    aromatic       n     1.702   0.013
O8H         C07          H1      single       n     0.945   0.010
O8H         C05          H2      single       n     0.946   0.014
O8H         C02          H3      single       n     0.946   0.014
O8H         C10          H4      single       n     0.945   0.010
O8H         N14          H5      single       n     0.870   0.020
O8H         C17          H6      single       n     0.975   0.015
O8H         C17          H7      single       n     0.975   0.015
O8H         C24          H8      single       n     0.941   0.014
O8H         C26          H9      single       n     0.973   0.016
O8H         C26         H10      single       n     0.973   0.016
O8H         C43         H11      single       n     0.976   0.012
O8H         C43         H12      single       n     0.976   0.012
O8H         C40         H13      single       n     0.989   0.010
O8H         C40         H14      single       n     0.989   0.010
O8H         C32         H15      single       n     0.976   0.012
O8H         C32         H16      single       n     0.976   0.012
O8H         C35         H17      single       n     0.989   0.010
O8H         C35         H18      single       n     0.989   0.010
O8H         C38         H19      single       n     0.998   0.010
O8H         C52         H20      single       n     0.947   0.020
O8H         C54         H21      single       n     0.939   0.014
O8H         C56         H22      single       n     0.940   0.017
loop_
_chem_comp_angle.comp_id
_chem_comp_angle.atom_id_1
_chem_comp_angle.atom_id_2
_chem_comp_angle.atom_id_3
_chem_comp_angle.value_angle
_chem_comp_angle.value_angle_esd
O8H         C09         C07         C05     119.754    1.50
O8H         C09         C07          H1     120.176    1.50
O8H         C05         C07          H1     120.070    1.50
O8H         C07         C05         C04     119.556    1.50
O8H         C07         C05          H2     120.185    1.50
O8H         C04         C05          H2     120.259    1.50
O8H         C05         C04         C02     120.908    1.50
O8H         C05         C04         I01     119.546    1.50
O8H         C02         C04         I01     119.546    1.50
O8H         C04         C02         C10     119.556    1.50
O8H         C04         C02          H3     120.259    1.50
O8H         C10         C02          H3     120.185    1.50
O8H         C02         C10         C09     119.754    1.50
O8H         C02         C10          H4     120.070    1.50
O8H         C09         C10          H4     120.176    1.50
O8H         C07         C09         C10     120.472    1.50
O8H         C07         C09         S12     119.764    1.50
O8H         C10         C09         S12     119.764    1.50
O8H         C09         S12         O16     107.938    1.50
O8H         C09         S12         O13     107.938    1.50
O8H         C09         S12         N14     107.736    1.50
O8H         O16         S12         O13     119.614    1.50
O8H         O16         S12         N14     106.650    1.55
O8H         O13         S12         N14     106.650    1.55
O8H         S12         N14         C17     122.556    3.00
O8H         S12         N14          H5     116.040    3.00
O8H         C17         N14          H5     113.634    3.00
O8H         N14         C17         C20     113.181    2.56
O8H         N14         C17          H6     108.281    1.50
O8H         N14         C17          H7     108.281    1.50
O8H         C20         C17          H6     108.885    1.50
O8H         C20         C17          H7     108.885    1.50
O8H          H6         C17          H7     107.906    1.50
O8H         C17         C20         N21     122.376    1.57
O8H         C17         C20         C24     129.737    1.50
O8H         N21         C20         C24     107.887    1.50
O8H         C20         C24         N23     105.719    1.50
O8H         C20         C24          H8     127.329    1.50
O8H         N23         C24          H8     126.952    1.50
O8H         C20         N21         N22     108.806    1.50
O8H         N21         N22         N23     106.878    1.50
O8H         C24         N23         N22     110.710    1.50
O8H         C24         N23         C26     128.867    1.50
O8H         N22         N23         C26     120.423    1.96
O8H         N23         C26         C29     112.184    1.50
O8H         N23         C26          H9     109.115    1.50
O8H         N23         C26         H10     109.115    1.50
O8H         C29         C26          H9     109.448    1.50
O8H         C29         C26         H10     109.448    1.50
O8H          H9         C26         H10     108.082    1.50
O8H         C26         C29         O31     120.423    3.00
O8H         C26         C29         N30     117.025    3.00
O8H         O31         C29         N30     122.552    1.50
O8H         C29         N30         C43     123.176    3.00
O8H         C29         N30         C32     123.176    3.00
O8H         C43         N30         C32     113.648    1.50
O8H         N30         C43         C40     110.352    1.50
O8H         N30         C43         H11     109.437    1.50
O8H         N30         C43         H12     109.437    1.50
O8H         C40         C43         H11     109.367    1.50
O8H         C40         C43         H12     109.367    1.50
O8H         H11         C43         H12     108.161    1.50
O8H         C43         C40         C38     111.403    1.50
O8H         C43         C40         H13     109.424    1.50
O8H         C43         C40         H14     109.424    1.50
O8H         C38         C40         H13     109.314    1.50
O8H         C38         C40         H14     109.314    1.50
O8H         H13         C40         H14     108.017    1.50
O8H         N30         C32         C35     110.352    1.50
O8H         N30         C32         H15     109.437    1.50
O8H         N30         C32         H16     109.437    1.50
O8H         C35         C32         H15     109.367    1.50
O8H         C35         C32         H16     109.367    1.50
O8H         H15         C32         H16     108.161    1.50
O8H         C32         C35         C38     111.403    1.50
O8H         C32         C35         H17     109.424    1.50
O8H         C32         C35         H18     109.424    1.50
O8H         C38         C35         H17     109.314    1.50
O8H         C38         C35         H18     109.314    1.50
O8H         H17         C35         H18     108.017    1.50
O8H         C40         C38         C35     110.972    1.88
O8H         C40         C38         C46     112.598    2.32
O8H         C40         C38         H19     107.271    1.50
O8H         C35         C38         C46     112.598    2.32
O8H         C35         C38         H19     107.271    1.50
O8H         C46         C38         H19     107.293    3.00
O8H         C38         C46         N50     124.612    3.00
O8H         C38         C46         O47     116.719    1.50
O8H         N50         C46         O47     118.670    2.18
O8H         C46         N50         C49     107.494    3.00
O8H         C46         O47         N48     109.365    1.50
O8H         O47         N48         C49     108.249    1.64
O8H         N50         C49         N48     114.677    1.50
O8H         N50         C49         C51     123.827    1.50
O8H         N48         C49         C51     121.496    1.50
O8H         C49         C51         C52     129.430    1.50
O8H         C49         C51         S58     119.375    2.00
O8H         C52         C51         S58     111.195    1.50
O8H         C51         C52         C54     112.429    1.77
O8H         C51         C52         H20     123.178    1.50
O8H         C54         C52         H20     124.394    1.50
O8H         C52         C54         C56     113.726    1.50
O8H         C52         C54         H21     123.015    1.50
O8H         C56         C54         H21     123.259    1.50
O8H         C54         C56         S58     112.370    1.50
O8H         C54         C56         H22     123.908    1.50
O8H         S58         C56         H22     123.722    1.50
O8H         C51         S58         C56      91.918    1.50
loop_
_chem_comp_tor.comp_id
_chem_comp_tor.id
_chem_comp_tor.atom_id_1
_chem_comp_tor.atom_id_2
_chem_comp_tor.atom_id_3
_chem_comp_tor.atom_id_4
_chem_comp_tor.value_angle
_chem_comp_tor.value_angle_esd
_chem_comp_tor.period
O8H       const_sp2_sp2_1         C05         C07         C09         C10       0.000   10.00     2
O8H       const_sp2_sp2_2         C05         C07         C09         S12     180.000   10.00     2
O8H       const_sp2_sp2_3          H1         C07         C09         C10     180.000   10.00     2
O8H       const_sp2_sp2_4          H1         C07         C09         S12       0.000   10.00     2
O8H       const_sp2_sp2_5         C07         C09         C10         C02       0.000   10.00     2
O8H       const_sp2_sp2_6         C07         C09         C10          H4     180.000   10.00     2
O8H       const_sp2_sp2_7         S12         C09         C10         C02     180.000   10.00     2
O8H       const_sp2_sp2_8         S12         C09         C10          H4       0.000   10.00     2
O8H       const_sp2_sp2_9         C04         C02         C10         C09       0.000   10.00     2
O8H              const_10         C04         C02         C10          H4     180.000   10.00     2
O8H              const_11          H3         C02         C10         C09     180.000   10.00     2
O8H              const_12          H3         C02         C10          H4       0.000   10.00     2
O8H              const_13         C10         C02         C04         C05       0.000   10.00     2
O8H              const_14         C10         C02         C04         I01     180.000   10.00     2
O8H              const_15          H3         C02         C04         C05     180.000   10.00     2
O8H              const_16          H3         C02         C04         I01       0.000   10.00     2
O8H              const_17         C02         C04         C05         C07       0.000   10.00     2
O8H              const_18         C02         C04         C05          H2     180.000   10.00     2
O8H              const_19         I01         C04         C05         C07     180.000   10.00     2
O8H              const_20         I01         C04         C05          H2       0.000   10.00     2
O8H              const_21         C24         C20         N21         N22       0.000   10.00     2
O8H              const_22         C17         C20         N21         N22     180.000   10.00     2
O8H              const_23         C20         N21         N22         N23       0.000   10.00     2
O8H              const_24         N21         N22         N23         C24       0.000   10.00     2
O8H              const_25         N21         N22         N23         C26     180.000   10.00     2
O8H              const_26         C20         C24         N23         N22       0.000   10.00     2
O8H              const_27         C20         C24         N23         C26     180.000   10.00     2
O8H              const_28          H8         C24         N23         N22     180.000   10.00     2
O8H              const_29          H8         C24         N23         C26       0.000   10.00     2
O8H             sp2_sp3_1         C32         N30         C43         C40       0.000   10.00     6
O8H             sp2_sp3_2         C32         N30         C43         H11     120.000   10.00     6
O8H             sp2_sp3_3         C32         N30         C43         H12    -120.000   10.00     6
O8H             sp2_sp3_4         C29         N30         C43         C40     180.000   10.00     6
O8H             sp2_sp3_5         C29         N30         C43         H11     -60.000   10.00     6
O8H             sp2_sp3_6         C29         N30         C43         H12      60.000   10.00     6
O8H             sp3_sp3_1         C38         C40         C43         N30     -60.000   10.00     3
O8H             sp3_sp3_2         C38         C40         C43         H11      60.000   10.00     3
O8H             sp3_sp3_3         C38         C40         C43         H12     180.000   10.00     3
O8H             sp3_sp3_4         H13         C40         C43         N30     180.000   10.00     3
O8H             sp3_sp3_5         H13         C40         C43         H11     -60.000   10.00     3
O8H             sp3_sp3_6         H13         C40         C43         H12      60.000   10.00     3
O8H             sp3_sp3_7         H14         C40         C43         N30      60.000   10.00     3
O8H             sp3_sp3_8         H14         C40         C43         H11     180.000   10.00     3
O8H             sp3_sp3_9         H14         C40         C43         H12     -60.000   10.00     3
O8H            sp3_sp3_10         C35         C38         C40         C43      60.000   10.00     3
O8H            sp3_sp3_11         C35         C38         C40         H13     180.000   10.00     3
O8H            sp3_sp3_12         C35         C38         C40         H14     -60.000   10.00     3
O8H            sp3_sp3_13         C46         C38         C40         C43     -60.000   10.00     3
O8H            sp3_sp3_14         C46         C38         C40         H13      60.000   10.00     3
O8H            sp3_sp3_15         C46         C38         C40         H14     180.000   10.00     3
O8H            sp3_sp3_16         H19         C38         C40         C43     180.000   10.00     3
O8H            sp3_sp3_17         H19         C38         C40         H13     -60.000   10.00     3
O8H            sp3_sp3_18         H19         C38         C40         H14      60.000   10.00     3
O8H            sp3_sp3_19         C32         C35         C38         C40     -60.000   10.00     3
O8H            sp3_sp3_20         C32         C35         C38         C46      60.000   10.00     3
O8H            sp3_sp3_21         C32         C35         C38         H19     180.000   10.00     3
O8H            sp3_sp3_22         H17         C35         C38         C40     180.000   10.00     3
O8H            sp3_sp3_23         H17         C35         C38         C46     -60.000   10.00     3
O8H            sp3_sp3_24         H17         C35         C38         H19      60.000   10.00     3
O8H            sp3_sp3_25         H18         C35         C38         C40      60.000   10.00     3
O8H            sp3_sp3_26         H18         C35         C38         C46     180.000   10.00     3
O8H            sp3_sp3_27         H18         C35         C38         H19     -60.000   10.00     3
O8H            sp3_sp3_28         N30         C32         C35         C38      60.000   10.00     3
O8H            sp3_sp3_29         N30         C32         C35         H17     180.000   10.00     3
O8H            sp3_sp3_30         N30         C32         C35         H18     -60.000   10.00     3
O8H            sp3_sp3_31         H15         C32         C35         C38     -60.000   10.00     3
O8H            sp3_sp3_32         H15         C32         C35         H17      60.000   10.00     3
O8H            sp3_sp3_33         H15         C32         C35         H18     180.000   10.00     3
O8H            sp3_sp3_34         H16         C32         C35         C38     180.000   10.00     3
O8H            sp3_sp3_35         H16         C32         C35         H17     -60.000   10.00     3
O8H            sp3_sp3_36         H16         C32         C35         H18      60.000   10.00     3
O8H             sp2_sp2_1         O47         C46         N50         C49       0.000   10.00     2
O8H             sp2_sp2_2         C38         C46         N50         C49     180.000   10.00     2
O8H             sp2_sp2_3         N48         C49         N50         C46       0.000   10.00     2
O8H             sp2_sp2_4         C51         C49         N50         C46     180.000   10.00     2
O8H             sp2_sp2_5         N50         C49         N48         O47       0.000   10.00     2
O8H             sp2_sp2_6         C51         C49         N48         O47     180.000   10.00     2
O8H             sp2_sp3_7         C49         N48         O47         C46       0.000   10.00     6
O8H             sp2_sp2_7         S58         C51         C52         C54       0.000   10.00     2
O8H             sp2_sp2_8         S58         C51         C52         H20     180.000   10.00     2
O8H             sp2_sp2_9         C49         C51         C52         C54     180.000   10.00     2
O8H            sp2_sp2_10         C49         C51         C52         H20       0.000   10.00     2
O8H            sp2_sp2_11         C51         C52         C54         C56       0.000   10.00     2
O8H            sp2_sp2_12         C51         C52         C54         H21     180.000   10.00     2
O8H            sp2_sp2_13         H20         C52         C54         C56     180.000   10.00     2
O8H            sp2_sp2_14         H20         C52         C54         H21       0.000   10.00     2
O8H            sp2_sp2_15         C52         C54         C56         S58       0.000   10.00     2
O8H            sp2_sp2_16         C52         C54         C56         H22     180.000   10.00     2
O8H            sp2_sp2_17         H21         C54         C56         S58     180.000   10.00     2
O8H            sp2_sp2_18         H21         C54         C56         H22       0.000   10.00     2
O8H             sp2_sp3_8         C51         C56         S58         C54       0.000   10.00     6
O8H             sp2_sp3_9         C51         C56         S58         H22     120.000   10.00     6
O8H              const_30         C04         C05         C07         C09       0.000   10.00     2
O8H              const_31         C04         C05         C07          H1     180.000   10.00     2
O8H              const_32          H2         C05         C07         C09     180.000   10.00     2
O8H              const_33          H2         C05         C07          H1       0.000   10.00     2
O8H            sp2_sp3_10         C07         C09         S12         O16     150.000   10.00     6
O8H            sp2_sp3_11         C07         C09         S12         O13     -90.000   10.00     6
O8H            sp2_sp3_12         C07         C09         S12         N14      30.000   10.00     6
O8H            sp2_sp3_13         C10         C09         S12         O16     -30.000   10.00     6
O8H            sp2_sp3_14         C10         C09         S12         O13      90.000   10.00     6
O8H            sp2_sp3_15         C10         C09         S12         N14    -150.000   10.00     6
O8H            sp3_sp3_37         C17         N14         S12         C09     180.000   10.00     3
O8H            sp3_sp3_38         C17         N14         S12         O16     -60.000   10.00     3
O8H            sp3_sp3_39         C17         N14         S12         O13      60.000   10.00     3
O8H            sp3_sp3_40          H5         N14         S12         C09      60.000   10.00     3
O8H            sp3_sp3_41          H5         N14         S12         O16     180.000   10.00     3
O8H            sp3_sp3_42          H5         N14         S12         O13     -60.000   10.00     3
O8H            sp3_sp3_43         C20         C17         N14         S12     180.000   10.00     3
O8H            sp3_sp3_44         C20         C17         N14          H5     -60.000   10.00     3
O8H            sp3_sp3_45          H6         C17         N14         S12      60.000   10.00     3
O8H            sp3_sp3_46          H6         C17         N14          H5     180.000   10.00     3
O8H            sp3_sp3_47          H7         C17         N14         S12     -60.000   10.00     3
O8H            sp3_sp3_48          H7         C17         N14          H5      60.000   10.00     3
O8H            sp2_sp3_16         N21         C20         C17          H6     150.000   10.00     6
O8H            sp2_sp3_17         N21         C20         C17         N14     -90.000   10.00     6
O8H            sp2_sp3_18         N21         C20         C17          H7      30.000   10.00     6
O8H            sp2_sp3_19         C24         C20         C17          H6     -30.000   10.00     6
O8H            sp2_sp3_20         C24         C20         C17         N14      90.000   10.00     6
O8H            sp2_sp3_21         C24         C20         C17          H7    -150.000   10.00     6
O8H              const_34         N21         C20         C24         N23       0.000   10.00     2
O8H              const_35         N21         C20         C24          H8     180.000   10.00     2
O8H              const_36         C17         C20         C24         N23     180.000   10.00     2
O8H              const_37         C17         C20         C24          H8       0.000   10.00     2
O8H            sp2_sp3_22         C24         N23         C26          H9     150.000   10.00     6
O8H            sp2_sp3_23         C24         N23         C26         C29     -90.000   10.00     6
O8H            sp2_sp3_24         C24         N23         C26         H10      30.000   10.00     6
O8H            sp2_sp3_25         N22         N23         C26          H9     -30.000   10.00     6
O8H            sp2_sp3_26         N22         N23         C26         C29      90.000   10.00     6
O8H            sp2_sp3_27         N22         N23         C26         H10    -150.000   10.00     6
O8H            sp2_sp3_28         O31         C29         C26          H9       0.000   10.00     6
O8H            sp2_sp3_29         O31         C29         C26         N23     120.000   10.00     6
O8H            sp2_sp3_30         O31         C29         C26         H10    -120.000   10.00     6
O8H            sp2_sp3_31         N30         C29         C26          H9     180.000   10.00     6
O8H            sp2_sp3_32         N30         C29         C26         N23     -60.000   10.00     6
O8H            sp2_sp3_33         N30         C29         C26         H10      60.000   10.00     6
O8H            sp2_sp2_19         C26         C29         N30         C43     180.000   10.00     2
O8H            sp2_sp2_20         C26         C29         N30         C32       0.000   10.00     2
O8H            sp2_sp2_21         O31         C29         N30         C43       0.000   10.00     2
O8H            sp2_sp2_22         O31         C29         N30         C32     180.000   10.00     2
O8H            sp2_sp3_34         C43         N30         C32         C35       0.000   10.00     6
O8H            sp2_sp3_35         C43         N30         C32         H15     120.000   10.00     6
O8H            sp2_sp3_36         C43         N30         C32         H16    -120.000   10.00     6
O8H            sp2_sp3_37         C29         N30         C32         C35     180.000   10.00     6
O8H            sp2_sp3_38         C29         N30         C32         H15     -60.000   10.00     6
O8H            sp2_sp3_39         C29         N30         C32         H16      60.000   10.00     6
O8H            sp2_sp3_40         N50         C46         C38         H19     150.000   10.00     6
O8H            sp2_sp3_41         N50         C46         C38         C40     -90.000   10.00     6
O8H            sp2_sp3_42         N50         C46         C38         C35      30.000   10.00     6
O8H            sp2_sp3_43         O47         C46         C38         H19     -30.000   10.00     6
O8H            sp2_sp3_44         O47         C46         C38         C40      90.000   10.00     6
O8H            sp2_sp3_45         O47         C46         C38         C35    -150.000   10.00     6
O8H            sp2_sp3_46         N48         C46         O47         N50       0.000   10.00     6
O8H            sp2_sp3_47         N48         C46         O47         C38     120.000   10.00     6
O8H            sp2_sp2_23         N50         C49         C51         C52     180.000   10.00     2
O8H            sp2_sp2_24         N50         C49         C51         S58       0.000   10.00     2
O8H            sp2_sp2_25         N48         C49         C51         C52       0.000   10.00     2
O8H            sp2_sp2_26         N48         C49         C51         S58     180.000   10.00     2
O8H            sp2_sp3_48         C56         C51         S58         C52       0.000   10.00     6
O8H            sp2_sp3_49         C56         C51         S58         C49     120.000   10.00     6
loop_
_chem_comp_chir.comp_id
_chem_comp_chir.id
_chem_comp_chir.atom_id_centre
_chem_comp_chir.atom_id_1
_chem_comp_chir.atom_id_2
_chem_comp_chir.atom_id_3
_chem_comp_chir.volume_sign
O8H    chir_1    N14    S12    C17    H5    positive
loop_
_chem_comp_plane_atom.comp_id
_chem_comp_plane_atom.plane_id
_chem_comp_plane_atom.atom_id
_chem_comp_plane_atom.dist_esd
O8H    plan-1         C02   0.020
O8H    plan-1         C04   0.020
O8H    plan-1         C05   0.020
O8H    plan-1         C07   0.020
O8H    plan-1         C09   0.020
O8H    plan-1         C10   0.020
O8H    plan-1          H1   0.020
O8H    plan-1          H2   0.020
O8H    plan-1          H3   0.020
O8H    plan-1          H4   0.020
O8H    plan-1         I01   0.020
O8H    plan-1         S12   0.020
O8H    plan-2         C17   0.020
O8H    plan-2         C20   0.020
O8H    plan-2         C24   0.020
O8H    plan-2         C26   0.020
O8H    plan-2          H8   0.020
O8H    plan-2         N21   0.020
O8H    plan-2         N22   0.020
O8H    plan-2         N23   0.020
O8H    plan-3         C26   0.020
O8H    plan-3         C29   0.020
O8H    plan-3         N30   0.020
O8H    plan-3         O31   0.020
O8H    plan-4         C29   0.020
O8H    plan-4         C32   0.020
O8H    plan-4         C43   0.020
O8H    plan-4         N30   0.020
O8H    plan-5         C38   0.020
O8H    plan-5         C46   0.020
O8H    plan-5         N50   0.020
O8H    plan-5         O47   0.020
O8H    plan-6         C49   0.020
O8H    plan-6         C51   0.020
O8H    plan-6         N48   0.020
O8H    plan-6         N50   0.020
O8H    plan-7         C49   0.020
O8H    plan-7         C51   0.020
O8H    plan-7         C52   0.020
O8H    plan-7         S58   0.020
O8H    plan-8         C51   0.020
O8H    plan-8         C52   0.020
O8H    plan-8         C54   0.020
O8H    plan-8         H20   0.020
O8H    plan-9         C52   0.020
O8H    plan-9         C54   0.020
O8H    plan-9         C56   0.020
O8H    plan-9         H21   0.020
O8H   plan-10         C54   0.020
O8H   plan-10         C56   0.020
O8H   plan-10         H22   0.020
O8H   plan-10         S58   0.020
loop_
_pdbx_chem_comp_descriptor.comp_id
_pdbx_chem_comp_descriptor.type
_pdbx_chem_comp_descriptor.program
_pdbx_chem_comp_descriptor.program_version
_pdbx_chem_comp_descriptor.descriptor
O8H SMILES           ACDLabs              12.01 "Ic1ccc(cc1)S(=O)(=O)NCc2nnn(c2)CC(=O)N5CCC(c3onc(n3)c4sccc4)CC5"                                                                                                          
O8H SMILES_CANONICAL CACTVS               3.370 "Ic1ccc(cc1)[S](=O)(=O)NCc2cn(CC(=O)N3CCC(CC3)c4onc(n4)c5sccc5)nn2"                                                                                                        
O8H SMILES           CACTVS               3.370 "Ic1ccc(cc1)[S](=O)(=O)NCc2cn(CC(=O)N3CCC(CC3)c4onc(n4)c5sccc5)nn2"                                                                                                        
O8H InChI            InChI                1.03  "InChI=1S/C22H22IN7O4S2/c23-16-3-5-18(6-4-16)36(32,33)24-12-17-13-30(28-26-17)14-20(31)29-9-7-15(8-10-29)22-25-21(27-34-22)19-2-1-11-35-19/h1-6,11,13,15,24H,7-10,12,14H2" 
O8H InChIKey         InChI                1.03  WXICWMCKWJCJBV-UHFFFAOYSA-N                                                                                                                                                
