# Supplementary material for: AceDRG: a stereochemical description generator for ligands
Source: Acta Crystallogr D Struct Biol. 2017 Feb 1;73(Pt 2):112–22. doi: 10.1107/S2059798317000067 (PMC5297914; doi:10.1107/S2059798317000067)
Supplement: Supplementary file 2 [file d-73-00112-sup2.txt]

#
#   This file has been generated by the program
#   ACEDRG version 150, database version 07
#   RDKit version 2015.03.1
#
data_comp_list
loop_
_chem_comp.id
_chem_comp.three_letter_code
_chem_comp.name
_chem_comp.group
_chem_comp.number_atoms_all
_chem_comp.number_atoms_nh
_chem_comp.desc_level
FDA     FDA     "DIHYDROFLAVINE-ADENINE DINUCLEOTIDE"     NON-POLYMER     86     53     .     
#
data_comp_FDA
#
loop_
_chem_comp_atom.comp_id
_chem_comp_atom.atom_id
_chem_comp_atom.type_symbol
_chem_comp_atom.type_energy
_chem_comp_atom.charge
_chem_comp_atom.x
_chem_comp_atom.y
_chem_comp_atom.z
FDA     PA      P       P       0       -1.826      -1.282      -3.513      
FDA     O1A     O       O       0.000   -0.800      -2.333      -3.765      
FDA     O2A     O       OP      -1.000  -3.238      -1.733      -3.372      
FDA     O5B     O       O2      0.000   -1.749      -0.195      -4.685      
FDA     C5B     C       CH2     0.000   -2.000      -0.735      -6.000      
FDA     C4B     C       CH1     0.000   -2.061      0.351       -7.045      
FDA     O4B     O       O2      0.000   -0.714      0.784       -7.373      
FDA     C3B     C       CH1     0.000   -2.690      -0.067      -8.386      
FDA     O3B     O       OH1     0.000   -3.471      0.980       -8.938      
FDA     C2B     C       CH1     0.000   -1.456      -0.389      -9.234      
FDA     O2B     O       OH1     0.000   -1.689      -0.344      -10.624     
FDA     C1B     C       CH1     0.000   -0.534      0.730       -8.769      
FDA     N9A     N       NR5     0.000   0.875       0.518       -9.098      
FDA     C8A     C       CR15    0.000   1.837       -0.113      -8.345      
FDA     N7A     N       NRD5    0.000   3.016       -0.140      -8.917      
FDA     C5A     C       CR56    0.000   2.826       0.511       -10.128     
FDA     C6A     C       CR6     0.000   3.700       0.812       -11.203     
FDA     N6A     N       NH2     0.000   4.992       0.478       -11.218     
FDA     N1A     N       NRD6    0.000   3.184       1.478       -12.274     
FDA     C2A     C       CR16    0.000   1.880       1.813       -12.254     
FDA     N3A     N       NRD6    0.000   0.971       1.583       -11.301     
FDA     C4A     C       CR56    0.000   1.507       0.921       -10.251     
FDA     N1      N       NR6     0.000   2.646       -1.453      7.717       
FDA     C2      C       CR6     0.000   3.987       -1.492      8.046       
FDA     O2      O       O       0.000   4.725       -2.343      7.573       
FDA     N3      N       NR6     0.000   4.449       -0.538      8.926       
FDA     C4      C       CR6     0.000   3.662       0.452       9.499       
FDA     O4      O       O       0.000   4.182       1.255       10.275      
FDA     C4X     C       CR66    0.000   2.284       0.471       9.139       
FDA     N5      N       NR6     0.000   1.414       1.416       9.657       
FDA     C5X     C       CR66    0.000   0.047       1.217       9.685       
FDA     C6      C       CR16    0.000   -0.776      1.936       10.579      
FDA     C7      C       CR6     0.000   -2.138      1.749       10.617      
FDA     C7M     C       CH3     0.000   -2.939      2.561       11.605      
FDA     C8      C       CR6     0.000   -2.742      0.782       9.720       
FDA     C8M     C       CH3     0.000   -4.231      0.534       9.716       
FDA     C9      C       CR16    0.000   -1.938      0.075       8.848       
FDA     C9A     C       CR66    0.000   -0.527      0.270       8.797       
FDA     N10     N       NR6     0.000   0.362       -0.454      7.888       
FDA     C10     C       CR66    0.000   1.769       -0.515      8.227       
FDA     "C1'"   C       CH2     0.000   -0.118      -1.000      6.600       
FDA     "C2'"   C       CH1     0.000   0.167       -0.077      5.420       
FDA     "O2'"   O       OH1     0.000   -0.551      1.145       5.628       
FDA     "C3'"   C       CH1     0.000   -0.230      -0.763      4.104       
FDA     "O3'"   O       OH1     0.000   0.693       -1.831      3.865       
FDA     "C4'"   C       CH1     0.000   -0.309      0.075       2.816       
FDA     "O4'"   O       OH1     0.000   -0.908      1.351       3.056       
FDA     "C5'"   C       CH2     0.000   -1.109      -0.640      1.741       
FDA     "O5'"   O       O2      0.000   -0.931      -0.230      0.375       
FDA     P       P       P       0.000   -1.415      -1.265      -0.759      
FDA     O1P     O       O       0.000   -0.400      -2.353      -0.800      
FDA     O2P     O       OP      -1.000  -2.818      -1.630      -0.414      
FDA     O3P     O       O2      0.000   -1.414      -0.481      -2.172      
FDA     H1      H       H       0.000   -2.869      -1.232      -5.997      
FDA     H2      H       H       0.000   -1.277      -1.380      -6.241      
FDA     H3      H       H       0.000   -2.559      1.113       -6.671      
FDA     H4      H       H       0.000   -3.248      -0.879      -8.276      
FDA     H5      H       H       0.000   -4.254      0.928       -8.626      
FDA     H6      H       H       0.000   -1.080      -1.281      -8.977      
FDA     H7      H       H       0.000   -2.064      -1.061      -10.864     
FDA     H8      H       H       0.000   -0.835      1.574       -9.171      
FDA     H9      H       H       0.000   1.666       -0.487      -7.496      
FDA     H10     H       H       0.000   5.550       0.890       -11.764     
FDA     H11     H       H       0.000   5.287       -0.154      -10.678     
FDA     H12     H       H       0.000   1.565       2.274       -13.016     
FDA     H13     H       H       0.000   2.379       -2.066      7.165       
FDA     H14     H       H       0.000   5.316       -0.565      9.139       
FDA     H15     H       H       0.000   1.735       2.188       9.973       
FDA     H16     H       H       0.000   -0.383      2.569       11.169      
FDA     H17     H       H       0.000   -3.876      2.583       11.362      
FDA     H18     H       H       0.000   -2.849      2.173       12.491      
FDA     H19     H       H       0.000   -2.600      3.471       11.622      
FDA     H20     H       H       0.000   -4.462      -0.148      9.064       
FDA     H21     H       H       0.000   -4.513      0.240       10.597      
FDA     H22     H       H       0.000   -4.696      1.356       9.491       
FDA     H23     H       H       0.000   -2.347      -0.548      8.275       
FDA     H24     H       H       0.000   0.305       -1.863      6.444       
FDA     H25     H       H       0.000   -1.072      -1.168      6.634       
FDA     H26     H       H       0.000   1.137       0.130       5.400       
FDA     H27     H       H       0.000   -1.385      1.000       5.693       
FDA     H28     H       H       0.000   -1.128      -1.173      4.246       
FDA     H29     H       H       0.000   1.483       -1.538      3.764       
FDA     H30     H       H       0.000   0.622       0.226       2.471       
FDA     H31     H       H       0.000   -1.693      1.289       3.371       
FDA     H32     H       H       0.000   -0.893      -1.603      1.791       
FDA     H33     H       H       0.000   -2.068      -0.539      1.954       
loop_
_chem_comp_bond.comp_id
_chem_comp_bond.atom_id_1
_chem_comp_bond.atom_id_2
_chem_comp_bond.type
_chem_comp_bond.aromatic
_chem_comp_bond.value_dist
_chem_comp_bond.value_dist_esd
FDA          PA         O1A      double       n     1.489   0.010
FDA          PA         O2A      single       n     1.489   0.010
FDA          PA         O5B      single       n     1.598   0.010
FDA          PA         O3P      single       n     1.603   0.020
FDA         O5B         C5B      single       n     1.438   0.012
FDA         C5B         C4B      single       n     1.508   0.010
FDA         C4B         O4B      single       n     1.450   0.010
FDA         C4B         C3B      single       n     1.535   0.010
FDA         O4B         C1B      single       n     1.408   0.010
FDA         C3B         O3B      single       n     1.417   0.011
FDA         C3B         C2B      single       n     1.531   0.010
FDA         C2B         O2B      single       n     1.410   0.010
FDA         C2B         C1B      single       n     1.525   0.010
FDA         C1B         N9A      single       n     1.459   0.011
FDA         N9A         C8A    aromatic       y     1.372   0.010
FDA         N9A         C4A    aromatic       y     1.374   0.010
FDA         C8A         N7A    aromatic       y     1.311   0.010
FDA         N7A         C5A    aromatic       y     1.389   0.010
FDA         C5A         C6A    aromatic       y     1.409   0.010
FDA         C5A         C4A    aromatic       y     1.381   0.010
FDA         C6A         N6A      single       n     1.332   0.010
FDA         C6A         N1A    aromatic       y     1.354   0.010
FDA         N1A         C2A    aromatic       y     1.339   0.010
FDA         C2A         N3A    aromatic       y     1.330   0.010
FDA         N3A         C4A    aromatic       y     1.344   0.010
FDA          N1          C2    aromatic       y     1.371   0.012
FDA          N1         C10    aromatic       y     1.363   0.012
FDA          C2          O2      double       n     1.220   0.011
FDA          C2          N3    aromatic       y     1.372   0.012
FDA          N3          C4    aromatic       y     1.383   0.011
FDA          C4          O4      double       n     1.227   0.020
FDA          C4         C4X    aromatic       y     1.404   0.016
FDA         C4X          N5      single       n     1.366   0.019
FDA         C4X         C10    aromatic       y     1.417   0.014
FDA          N5         C5X      single       n     1.363   0.020
FDA         C5X          C6    aromatic       y     1.401   0.014
FDA         C5X         C9A    aromatic       y     1.407   0.010
FDA          C6          C7    aromatic       y     1.370   0.010
FDA          C7         C7M      single       n     1.504   0.010
FDA          C7          C8    aromatic       y     1.422   0.015
FDA          C8         C8M      single       n     1.504   0.010
FDA          C8          C9    aromatic       y     1.370   0.010
FDA          C9         C9A    aromatic       y     1.399   0.014
FDA         C9A         N10      single       n     1.395   0.019
FDA         N10         C10      single       n     1.395   0.019
FDA         N10       "C1'"      single       n     1.469   0.010
FDA       "C1'"       "C2'"      single       n     1.517   0.014
FDA       "C2'"       "O2'"      single       n     1.426   0.020
FDA       "C2'"       "C3'"      single       n     1.530   0.010
FDA       "C3'"       "O3'"      single       n     1.428   0.010
FDA       "C3'"       "C4'"      single       n     1.530   0.010
FDA       "C4'"       "O4'"      single       n     1.429   0.010
FDA       "C4'"       "C5'"      single       n     1.514   0.011
FDA       "C5'"       "O5'"      single       n     1.433   0.010
FDA       "O5'"           P      single       n     1.605   0.012
FDA           P         O1P      double       n     1.489   0.010
FDA           P         O2P      single       n     1.489   0.010
FDA           P         O3P      single       n     1.603   0.020
FDA         C5B          H1      single       n     0.999   0.020
FDA         C5B          H2      single       n     0.999   0.020
FDA         C4B          H3      single       n     0.984   0.020
FDA         C3B          H4      single       n     0.991   0.020
FDA         O3B          H5      single       n     0.844   0.020
FDA         C2B          H6      single       n     1.001   0.020
FDA         O2B          H7      single       n     0.844   0.020
FDA         C1B          H8      single       n     0.983   0.020
FDA         C8A          H9      single       n     0.943   0.020
FDA         N6A         H10      single       n     0.881   0.020
FDA         N6A         H11      single       n     0.881   0.020
FDA         C2A         H12      single       n     0.945   0.020
FDA          N1         H13      single       n     0.872   0.020
FDA          N3         H14      single       n     0.890   0.020
FDA          N5         H15      single       n     0.894   0.020
FDA          C6         H16      single       n     0.950   0.010
FDA         C7M         H17      single       n     0.971   0.014
FDA         C7M         H18      single       n     0.971   0.014
FDA         C7M         H19      single       n     0.971   0.014
FDA         C8M         H20      single       n     0.971   0.014
FDA         C8M         H21      single       n     0.971   0.014
FDA         C8M         H22      single       n     0.971   0.014
FDA          C9         H23      single       n     0.943   0.012
FDA       "C1'"         H24      single       n     0.980   0.017
FDA       "C1'"         H25      single       n     0.980   0.017
FDA       "C2'"         H26      single       n     0.992   0.019
FDA       "O2'"         H27      single       n     0.848   0.020
FDA       "C3'"         H28      single       n     0.996   0.020
FDA       "O3'"         H29      single       n     0.848   0.020
FDA       "C4'"         H30      single       n     1.004   0.020
FDA       "O4'"         H31      single       n     0.848   0.020
FDA       "C5'"         H32      single       n     0.988   0.014
FDA       "C5'"         H33      single       n     0.988   0.014
loop_
_chem_comp_angle.comp_id
_chem_comp_angle.atom_id_1
_chem_comp_angle.atom_id_2
_chem_comp_angle.atom_id_3
_chem_comp_angle.value_angle
_chem_comp_angle.value_angle_esd
FDA         O1A          PA         O2A     118.317    2.30
FDA         O1A          PA         O5B     109.478    1.50
FDA         O1A          PA         O3P     108.926    2.05
FDA         O2A          PA         O5B     109.478    1.50
FDA         O2A          PA         O3P     108.926    2.05
FDA         O5B          PA         O3P     100.164    1.65
FDA          PA         O5B         C5B     116.334    1.50
FDA         O5B         C5B         C4B     109.377    1.50
FDA         O5B         C5B          H1     109.853    1.50
FDA         O5B         C5B          H2     109.853    1.50
FDA         C4B         C5B          H1     109.597    1.50
FDA         C4B         C5B          H2     109.597    1.50
FDA          H1         C5B          H2     108.494    1.50
FDA         C5B         C4B         O4B     109.261    1.50
FDA         C5B         C4B         C3B     116.140    1.63
FDA         C5B         C4B          H3     108.305    1.50
FDA         O4B         C4B         C3B     105.417    1.50
FDA         O4B         C4B          H3     108.950    1.50
FDA         C3B         C4B          H3     109.360    1.76
FDA         C4B         O4B         C1B     109.891    1.50
FDA         C4B         C3B         O3B     111.380    2.53
FDA         C4B         C3B         C2B     102.594    1.50
FDA         C4B         C3B          H4     110.461    2.50
FDA         O3B         C3B         C2B     111.565    2.78
FDA         O3B         C3B          H4     110.231    1.74
FDA         C2B         C3B          H4     110.553    1.74
FDA         C3B         O3B          H5     108.728    3.00
FDA         C3B         C2B         O2B     112.795    2.41
FDA         C3B         C2B         C1B     101.239    1.50
FDA         C3B         C2B          H6     110.503    1.56
FDA         O2B         C2B         C1B     111.715    2.69
FDA         O2B         C2B          H6     110.464    1.94
FDA         C1B         C2B          H6     110.636    1.70
FDA         C2B         O2B          H7     109.047    2.11
FDA         O4B         C1B         C2B     106.047    1.50
FDA         O4B         C1B         N9A     108.603    1.50
FDA         O4B         C1B          H8     109.776    1.50
FDA         C2B         C1B         N9A     113.554    1.57
FDA         C2B         C1B          H8     109.015    1.50
FDA         N9A         C1B          H8     109.538    1.50
FDA         C1B         N9A         C8A     126.869    1.83
FDA         C1B         N9A         C4A     127.416    1.81
FDA         C8A         N9A         C4A     105.715    1.50
FDA         N9A         C8A         N7A     113.443    1.50
FDA         N9A         C8A          H9     123.219    1.50
FDA         N7A         C8A          H9     123.338    1.50
FDA         C8A         N7A         C5A     104.727    1.50
FDA         N7A         C5A         C6A     132.253    1.50
FDA         N7A         C5A         C4A     110.499    1.50
FDA         C6A         C5A         C4A     117.248    1.50
FDA         C5A         C6A         N6A     123.780    1.50
FDA         C5A         C6A         N1A     117.411    1.50
FDA         N6A         C6A         N1A     118.810    1.50
FDA         C6A         N6A         H10     119.682    2.42
FDA         C6A         N6A         H11     119.682    2.42
FDA         H10         N6A         H11     120.636    2.79
FDA         C6A         N1A         C2A     118.552    1.50
FDA         N1A         C2A         N3A     129.295    1.50
FDA         N1A         C2A         H12     115.349    1.50
FDA         N3A         C2A         H12     115.356    1.50
FDA         C2A         N3A         C4A     111.018    1.50
FDA         N9A         C4A         C5A     105.617    1.50
FDA         N9A         C4A         N3A     127.906    1.50
FDA         C5A         C4A         N3A     126.477    1.50
FDA          C2          N1         C10     122.050    1.50
FDA          C2          N1         H13     117.345    2.25
FDA         C10          N1         H13     120.605    1.50
FDA          N1          C2          O2     120.659    1.72
FDA          N1          C2          N3     117.339    1.50
FDA          O2          C2          N3     122.002    1.50
FDA          C2          N3          C4     124.876    1.50
FDA          C2          N3         H14     117.065    2.05
FDA          C4          N3         H14     118.059    1.86
FDA          N3          C4          O4     119.302    1.50
FDA          N3          C4         C4X     117.154    1.50
FDA          O4          C4         C4X     123.544    1.60
FDA          C4         C4X          N5     120.907    1.50
FDA          C4         C4X         C10     119.300    1.50
FDA          N5         C4X         C10     119.793    1.50
FDA         C4X          N5         C5X     121.958    1.82
FDA         C4X          N5         H15     118.924    2.60
FDA         C5X          N5         H15     119.119    2.84
FDA          N5         C5X          C6     121.709    1.50
FDA          N5         C5X         C9A     118.795    1.50
FDA          C6         C5X         C9A     119.496    1.50
FDA         C5X          C6          C7     120.922    1.50
FDA         C5X          C6         H16     119.814    1.50
FDA          C7          C6         H16     119.265    1.50
FDA          C6          C7         C7M     119.960    1.50
FDA          C6          C7          C8     119.580    1.50
FDA         C7M          C7          C8     120.459    1.50
FDA          C7         C7M         H17     109.769    1.50
FDA          C7         C7M         H18     109.769    1.50
FDA          C7         C7M         H19     109.769    1.50
FDA         H17         C7M         H18     109.351    1.50
FDA         H17         C7M         H19     109.351    1.50
FDA         H18         C7M         H19     109.351    1.50
FDA          C7          C8         C8M     120.459    1.50
FDA          C7          C8          C9     119.580    1.50
FDA         C8M          C8          C9     119.960    1.50
FDA          C8         C8M         H20     109.769    1.50
FDA          C8         C8M         H21     109.769    1.50
FDA          C8         C8M         H22     109.769    1.50
FDA         H20         C8M         H21     109.351    1.50
FDA         H20         C8M         H22     109.351    1.50
FDA         H21         C8M         H22     109.351    1.50
FDA          C8          C9         C9A     120.922    1.50
FDA          C8          C9         H23     119.265    1.50
FDA         C9A          C9         H23     119.814    1.50
FDA         C5X         C9A          C9     119.496    1.50
FDA         C5X         C9A         N10     119.630    1.50
FDA          C9         C9A         N10     120.874    1.50
FDA         C9A         N10         C10     120.091    2.33
FDA         C9A         N10       "C1'"     119.559    1.50
FDA         C10         N10       "C1'"     120.350    1.50
FDA          N1         C10         C4X     119.282    3.00
FDA          N1         C10         N10     120.985    1.80
FDA         C4X         C10         N10     119.733    1.50
FDA         N10       "C1'"       "C2'"     111.925    1.91
FDA         N10       "C1'"         H24     108.987    1.50
FDA         N10       "C1'"         H25     108.987    1.50
FDA       "C2'"       "C1'"         H24     109.183    1.50
FDA       "C2'"       "C1'"         H25     109.183    1.50
FDA         H24       "C1'"         H25     107.870    1.50
FDA       "C1'"       "C2'"       "O2'"     108.279    1.50
FDA       "C1'"       "C2'"       "C3'"     110.543    1.76
FDA       "C1'"       "C2'"         H26     108.722    1.50
FDA       "O2'"       "C2'"       "C3'"     109.411    2.02
FDA       "O2'"       "C2'"         H26     108.164    1.93
FDA       "C3'"       "C2'"         H26     108.477    1.78
FDA       "C2'"       "O2'"         H27     109.269    3.00
FDA       "C2'"       "C3'"       "O3'"     109.411    2.02
FDA       "C2'"       "C3'"       "C4'"     113.669    2.10
FDA       "C2'"       "C3'"         H28     108.477    1.78
FDA       "O3'"       "C3'"       "C4'"     109.164    1.97
FDA       "O3'"       "C3'"         H28     108.238    1.50
FDA       "C4'"       "C3'"         H28     108.336    1.50
FDA       "C3'"       "O3'"         H29     108.581    3.00
FDA       "C3'"       "C4'"       "O4'"     109.549    1.85
FDA       "C3'"       "C4'"       "C5'"     112.563    1.50
FDA       "C3'"       "C4'"         H30     108.777    1.50
FDA       "O4'"       "C4'"       "C5'"     109.296    2.00
FDA       "O4'"       "C4'"         H30     108.591    1.50
FDA       "C5'"       "C4'"         H30     108.635    1.50
FDA       "C4'"       "O4'"         H31     111.202    3.00
FDA       "C4'"       "C5'"       "O5'"     113.790    3.00
FDA       "C4'"       "C5'"         H32     109.650    1.50
FDA       "C4'"       "C5'"         H33     109.650    1.50
FDA       "O5'"       "C5'"         H32     109.524    1.71
FDA       "O5'"       "C5'"         H33     109.524    1.71
FDA         H32       "C5'"         H33     109.285    1.50
FDA       "C5'"       "O5'"           P     119.251    1.51
FDA       "O5'"           P         O1P     108.022    2.55
FDA       "O5'"           P         O2P     108.022    2.55
FDA       "O5'"           P         O3P     100.601    1.90
FDA         O1P           P         O2P     118.317    2.30
FDA         O1P           P         O3P     108.926    2.05
FDA         O2P           P         O3P     108.926    2.05
FDA          PA         O3P           P     132.400    3.00
loop_
_chem_comp_tor.comp_id
_chem_comp_tor.id
_chem_comp_tor.atom_id_1
_chem_comp_tor.atom_id_2
_chem_comp_tor.atom_id_3
_chem_comp_tor.atom_id_4
_chem_comp_tor.value_angle
_chem_comp_tor.value_angle_esd
_chem_comp_tor.period
FDA       const_sp2_sp2_1          N3          C2          N1         C10       0.000   10.00     2
FDA       const_sp2_sp2_2          N3          C2          N1         H13     180.000   10.00     2
FDA       const_sp2_sp2_3          O2          C2          N1         C10     180.000   10.00     2
FDA       const_sp2_sp2_4          O2          C2          N1         H13       0.000   10.00     2
FDA       const_sp2_sp2_5          N1          C2          N3          C4       0.000   10.00     2
FDA       const_sp2_sp2_6          N1          C2          N3         H14     180.000   10.00     2
FDA       const_sp2_sp2_7          O2          C2          N3          C4     180.000   10.00     2
FDA       const_sp2_sp2_8          O2          C2          N3         H14       0.000   10.00     2
FDA       const_sp2_sp2_9         C4X          C4          N3          C2       0.000   10.00     2
FDA              const_10         C4X          C4          N3         H14     180.000   10.00     2
FDA              const_11          O4          C4          N3          C2     180.000   10.00     2
FDA              const_12          O4          C4          N3         H14       0.000   10.00     2
FDA              const_13          N3          C4         C4X         C10       0.000   10.00     2
FDA              const_14          N3          C4         C4X          N5     180.000   10.00     2
FDA              const_15          O4          C4         C4X         C10     180.000   10.00     2
FDA              const_16          O4          C4         C4X          N5       0.000   10.00     2
FDA              const_17          N1         C10         C4X          C4       0.000   10.00     2
FDA              const_18          N1         C10         C4X          N5     180.000   10.00     2
FDA              const_19         N10         C10         C4X          C4     180.000   10.00     2
FDA              const_20         N10         C10         C4X          N5       0.000   10.00     2
FDA             sp2_sp2_1         C10         C4X          N5         C5X       0.000   10.00     2
FDA             sp2_sp2_2         C10         C4X          N5         H15     180.000   10.00     2
FDA             sp2_sp2_3          C4         C4X          N5         C5X     180.000   10.00     2
FDA             sp2_sp2_4          C4         C4X          N5         H15       0.000   10.00     2
FDA             sp2_sp2_5         C9A         C5X          N5         C4X       0.000   10.00     2
FDA             sp2_sp2_6         C9A         C5X          N5         H15     180.000   10.00     2
FDA             sp2_sp2_7          C6         C5X          N5         C4X     180.000   10.00     2
FDA             sp2_sp2_8          C6         C5X          N5         H15       0.000   10.00     2
FDA              const_21          N5         C5X         C9A         N10       0.000   10.00     2
FDA              const_22          N5         C5X         C9A          C9     180.000   10.00     2
FDA              const_23          C6         C5X         C9A         N10     180.000   10.00     2
FDA              const_24          C6         C5X         C9A          C9       0.000   10.00     2
FDA             sp2_sp2_9         C5X         C9A         N10         C10       0.000   10.00     2
FDA            sp2_sp2_10         C5X         C9A         N10       "C1'"     180.000   10.00     2
FDA            sp2_sp2_11          C9         C9A         N10         C10     180.000   10.00     2
FDA            sp2_sp2_12          C9         C9A         N10       "C1'"       0.000   10.00     2
FDA            sp2_sp2_13         C4X         C10         N10         C9A       0.000   10.00     2
FDA            sp2_sp2_14         C4X         C10         N10       "C1'"     180.000   10.00     2
FDA            sp2_sp2_15          N1         C10         N10         C9A     180.000   10.00     2
FDA            sp2_sp2_16          N1         C10         N10       "C1'"       0.000   10.00     2
FDA             sp3_sp3_1         C3B         C4B         O4B         C1B      60.000   10.00     3
FDA             sp3_sp3_2         C5B         C4B         O4B         C1B     -60.000   10.00     3
FDA             sp3_sp3_3          H3         C4B         O4B         C1B     180.000   10.00     3
FDA             sp3_sp3_4         C2B         C1B         O4B         C4B     -60.000   10.00     3
FDA             sp3_sp3_5         N9A         C1B         O4B         C4B     180.000   10.00     3
FDA             sp3_sp3_6          H8         C1B         O4B         C4B      60.000   10.00     3
FDA             sp3_sp3_7         O4B         C1B         C2B         C3B      60.000   10.00     3
FDA             sp3_sp3_8         O4B         C1B         C2B         O2B     180.000   10.00     3
FDA             sp3_sp3_9         O4B         C1B         C2B          H6     -60.000   10.00     3
FDA            sp3_sp3_10         N9A         C1B         C2B         C3B     -60.000   10.00     3
FDA            sp3_sp3_11         N9A         C1B         C2B         O2B      60.000   10.00     3
FDA            sp3_sp3_12         N9A         C1B         C2B          H6     180.000   10.00     3
FDA            sp3_sp3_13          H8         C1B         C2B         C3B     180.000   10.00     3
FDA            sp3_sp3_14          H8         C1B         C2B         O2B     -60.000   10.00     3
FDA            sp3_sp3_15          H8         C1B         C2B          H6      60.000   10.00     3
FDA            sp3_sp3_16         C1B         C2B         C3B         C4B     -60.000   10.00     3
FDA            sp3_sp3_17         C1B         C2B         C3B         O3B      60.000   10.00     3
FDA            sp3_sp3_18         C1B         C2B         C3B          H4     180.000   10.00     3
FDA            sp3_sp3_19         O2B         C2B         C3B         C4B     180.000   10.00     3
FDA            sp3_sp3_20         O2B         C2B         C3B         O3B     -60.000   10.00     3
FDA            sp3_sp3_21         O2B         C2B         C3B          H4      60.000   10.00     3
FDA            sp3_sp3_22          H6         C2B         C3B         C4B      60.000   10.00     3
FDA            sp3_sp3_23          H6         C2B         C3B         O3B     180.000   10.00     3
FDA            sp3_sp3_24          H6         C2B         C3B          H4     -60.000   10.00     3
FDA              const_25         C4A         C5A         C6A         N1A       0.000   10.00     2
FDA              const_26         C4A         C5A         C6A         N6A     180.000   10.00     2
FDA              const_27         N7A         C5A         C6A         N1A     180.000   10.00     2
FDA              const_28         N7A         C5A         C6A         N6A       0.000   10.00     2
FDA              const_29         C5A         C6A         N1A         C2A       0.000   10.00     2
FDA              const_30         N6A         C6A         N1A         C2A     180.000   10.00     2
FDA              const_31         N3A         C2A         N1A         C6A       0.000   10.00     2
FDA              const_32         H12         C2A         N1A         C6A     180.000   10.00     2
FDA              const_33         N1A         C2A         N3A         C4A       0.000   10.00     2
FDA              const_34         H12         C2A         N3A         C4A     180.000   10.00     2
FDA              const_35         C5A         C4A         N3A         C2A       0.000   10.00     2
FDA              const_36         N9A         C4A         N3A         C2A     180.000   10.00     2
FDA              const_37         N7A         C8A         N9A         C4A       0.000   10.00     2
FDA              const_38         N7A         C8A         N9A         C1B     180.000   10.00     2
FDA              const_39          H9         C8A         N9A         C4A     180.000   10.00     2
FDA              const_40          H9         C8A         N9A         C1B       0.000   10.00     2
FDA              const_41         N9A         C8A         N7A         C5A       0.000   10.00     2
FDA              const_42          H9         C8A         N7A         C5A     180.000   10.00     2
FDA              const_43         C4A         C5A         N7A         C8A       0.000   10.00     2
FDA              const_44         C6A         C5A         N7A         C8A     180.000   10.00     2
FDA              const_45         N9A         C4A         C5A         N7A       0.000   10.00     2
FDA              const_46         N9A         C4A         C5A         C6A     180.000   10.00     2
FDA              const_47         N3A         C4A         C5A         N7A     180.000   10.00     2
FDA              const_48         N3A         C4A         C5A         C6A       0.000   10.00     2
FDA              const_49         C9A         C5X          C6          C7       0.000   10.00     2
FDA              const_50         C9A         C5X          C6         H16     180.000   10.00     2
FDA              const_51          N5         C5X          C6          C7     180.000   10.00     2
FDA              const_52          N5         C5X          C6         H16       0.000   10.00     2
FDA              const_53         C5X          C6          C7          C8       0.000   10.00     2
FDA              const_54         C5X          C6          C7         C7M     180.000   10.00     2
FDA              const_55         H16          C6          C7          C8     180.000   10.00     2
FDA              const_56         H16          C6          C7         C7M       0.000   10.00     2
FDA              const_57          C6          C7          C8          C9       0.000   10.00     2
FDA              const_58          C6          C7          C8         C8M     180.000   10.00     2
FDA              const_59         C7M          C7          C8          C9     180.000   10.00     2
FDA              const_60         C7M          C7          C8         C8M       0.000   10.00     2
FDA              const_61          C7          C8          C9         C9A       0.000   10.00     2
FDA              const_62          C7          C8          C9         H23     180.000   10.00     2
FDA              const_63         C8M          C8          C9         C9A     180.000   10.00     2
FDA              const_64         C8M          C8          C9         H23       0.000   10.00     2
FDA              const_65          C8          C9         C9A         C5X       0.000   10.00     2
FDA              const_66          C8          C9         C9A         N10     180.000   10.00     2
FDA              const_67         H23          C9         C9A         C5X     180.000   10.00     2
FDA              const_68         H23          C9         C9A         N10       0.000   10.00     2
FDA            sp3_sp3_25         C5B         O5B          PA         O3P     180.000   10.00     3
FDA            sp3_sp3_26         C5B         O5B          PA         O2A     -60.000   10.00     3
FDA            sp3_sp3_27         C5B         O5B          PA         O1A      60.000   10.00     3
FDA            sp3_sp3_28           P         O3P          PA         O2A     180.000   10.00     3
FDA            sp3_sp3_29           P         O3P          PA         O5B     -60.000   10.00     3
FDA            sp3_sp3_30           P         O3P          PA         O1A      60.000   10.00     3
FDA            sp3_sp3_31         C4B         C5B         O5B          PA     180.000   10.00     3
FDA            sp3_sp3_32          H1         C5B         O5B          PA      60.000   10.00     3
FDA            sp3_sp3_33          H2         C5B         O5B          PA     -60.000   10.00     3
FDA            sp3_sp3_34         O4B         C4B         C5B         O5B     180.000   10.00     3
FDA            sp3_sp3_35         O4B         C4B         C5B          H1     -60.000   10.00     3
FDA            sp3_sp3_36         O4B         C4B         C5B          H2      60.000   10.00     3
FDA            sp3_sp3_37         C3B         C4B         C5B         O5B      60.000   10.00     3
FDA            sp3_sp3_38         C3B         C4B         C5B          H1     180.000   10.00     3
FDA            sp3_sp3_39         C3B         C4B         C5B          H2     -60.000   10.00     3
FDA            sp3_sp3_40          H3         C4B         C5B         O5B     -60.000   10.00     3
FDA            sp3_sp3_41          H3         C4B         C5B          H1      60.000   10.00     3
FDA            sp3_sp3_42          H3         C4B         C5B          H2     180.000   10.00     3
FDA            sp3_sp3_43         C2B         C3B         C4B         O4B     180.000   10.00     3
FDA            sp3_sp3_44         C2B         C3B         C4B         C5B     -60.000   10.00     3
FDA            sp3_sp3_45         C2B         C3B         C4B          H3      60.000   10.00     3
FDA            sp3_sp3_46         O3B         C3B         C4B         O4B      60.000   10.00     3
FDA            sp3_sp3_47         O3B         C3B         C4B         C5B     180.000   10.00     3
FDA            sp3_sp3_48         O3B         C3B         C4B          H3     -60.000   10.00     3
FDA            sp3_sp3_49          H4         C3B         C4B         O4B     -60.000   10.00     3
FDA            sp3_sp3_50          H4         C3B         C4B         C5B      60.000   10.00     3
FDA            sp3_sp3_51          H4         C3B         C4B          H3     180.000   10.00     3
FDA            sp3_sp3_52         C4B         C3B         O3B          H5     180.000   10.00     3
FDA            sp3_sp3_53         C2B         C3B         O3B          H5      60.000   10.00     3
FDA            sp3_sp3_54          H4         C3B         O3B          H5     -60.000   10.00     3
FDA            sp3_sp3_55         C3B         C2B         O2B          H7     180.000   10.00     3
FDA            sp3_sp3_56         C1B         C2B         O2B          H7      60.000   10.00     3
FDA            sp3_sp3_57          H6         C2B         O2B          H7     -60.000   10.00     3
FDA             sp2_sp3_1         C8A         N9A         C1B         O4B     150.000   10.00     6
FDA             sp2_sp3_2         C8A         N9A         C1B         C2B     -90.000   10.00     6
FDA             sp2_sp3_3         C8A         N9A         C1B          H8      30.000   10.00     6
FDA             sp2_sp3_4         C4A         N9A         C1B         O4B     -30.000   10.00     6
FDA             sp2_sp3_5         C4A         N9A         C1B         C2B      90.000   10.00     6
FDA             sp2_sp3_6         C4A         N9A         C1B          H8    -150.000   10.00     6
FDA              const_69         C5A         C4A         N9A         C8A       0.000   10.00     2
FDA              const_70         C5A         C4A         N9A         C1B     180.000   10.00     2
FDA              const_71         N3A         C4A         N9A         C8A     180.000   10.00     2
FDA              const_72         N3A         C4A         N9A         C1B       0.000   10.00     2
FDA            sp2_sp2_17         C5A         C6A         N6A         H10     180.000   10.00     2
FDA            sp2_sp2_18         C5A         C6A         N6A         H11       0.000   10.00     2
FDA            sp2_sp2_19         N1A         C6A         N6A         H10       0.000   10.00     2
FDA            sp2_sp2_20         N1A         C6A         N6A         H11     180.000   10.00     2
FDA              const_73         C4X         C10          N1          C2       0.000   10.00     2
FDA              const_74         C4X         C10          N1         H13     180.000   10.00     2
FDA              const_75         N10         C10          N1          C2     180.000   10.00     2
FDA              const_76         N10         C10          N1         H13       0.000   10.00     2
FDA             sp2_sp3_7          C6          C7         C7M         H17     150.000   10.00     6
FDA             sp2_sp3_8          C6          C7         C7M         H18     -90.000   10.00     6
FDA             sp2_sp3_9          C6          C7         C7M         H19      30.000   10.00     6
FDA            sp2_sp3_10          C8          C7         C7M         H17     -30.000   10.00     6
FDA            sp2_sp3_11          C8          C7         C7M         H18      90.000   10.00     6
FDA            sp2_sp3_12          C8          C7         C7M         H19    -150.000   10.00     6
FDA            sp2_sp3_13          C7          C8         C8M         H20     150.000   10.00     6
FDA            sp2_sp3_14          C7          C8         C8M         H21     -90.000   10.00     6
FDA            sp2_sp3_15          C7          C8         C8M         H22      30.000   10.00     6
FDA            sp2_sp3_16          C9          C8         C8M         H20     -30.000   10.00     6
FDA            sp2_sp3_17          C9          C8         C8M         H21      90.000   10.00     6
FDA            sp2_sp3_18          C9          C8         C8M         H22    -150.000   10.00     6
FDA            sp2_sp3_19         C9A         N10       "C1'"         H24     150.000   10.00     6
FDA            sp2_sp3_20         C9A         N10       "C1'"       "C2'"     -90.000   10.00     6
FDA            sp2_sp3_21         C9A         N10       "C1'"         H25      30.000   10.00     6
FDA            sp2_sp3_22         C10         N10       "C1'"         H24     -30.000   10.00     6
FDA            sp2_sp3_23         C10         N10       "C1'"       "C2'"      90.000   10.00     6
FDA            sp2_sp3_24         C10         N10       "C1'"         H25    -150.000   10.00     6
FDA            sp3_sp3_58         N10       "C1'"       "C2'"       "O2'"     180.000   10.00     3
FDA            sp3_sp3_59         N10       "C1'"       "C2'"       "C3'"     -60.000   10.00     3
FDA            sp3_sp3_60         N10       "C1'"       "C2'"         H26      60.000   10.00     3
FDA            sp3_sp3_61         H24       "C1'"       "C2'"       "O2'"      60.000   10.00     3
FDA            sp3_sp3_62         H24       "C1'"       "C2'"       "C3'"     180.000   10.00     3
FDA            sp3_sp3_63         H24       "C1'"       "C2'"         H26     -60.000   10.00     3
FDA            sp3_sp3_64         H25       "C1'"       "C2'"       "O2'"     -60.000   10.00     3
FDA            sp3_sp3_65         H25       "C1'"       "C2'"       "C3'"      60.000   10.00     3
FDA            sp3_sp3_66         H25       "C1'"       "C2'"         H26     180.000   10.00     3
FDA            sp3_sp3_67       "C1'"       "C2'"       "O2'"         H27     180.000   10.00     3
FDA            sp3_sp3_68       "C3'"       "C2'"       "O2'"         H27      60.000   10.00     3
FDA            sp3_sp3_69         H26       "C2'"       "O2'"         H27     -60.000   10.00     3
FDA            sp3_sp3_70       "C1'"       "C2'"       "C3'"       "O3'"     180.000   10.00     3
FDA            sp3_sp3_71       "C1'"       "C2'"       "C3'"       "C4'"     -60.000   10.00     3
FDA            sp3_sp3_72       "C1'"       "C2'"       "C3'"         H28      60.000   10.00     3
FDA            sp3_sp3_73       "O2'"       "C2'"       "C3'"       "O3'"      60.000   10.00     3
FDA            sp3_sp3_74       "O2'"       "C2'"       "C3'"       "C4'"     180.000   10.00     3
FDA            sp3_sp3_75       "O2'"       "C2'"       "C3'"         H28     -60.000   10.00     3
FDA            sp3_sp3_76         H26       "C2'"       "C3'"       "O3'"     -60.000   10.00     3
FDA            sp3_sp3_77         H26       "C2'"       "C3'"       "C4'"      60.000   10.00     3
FDA            sp3_sp3_78         H26       "C2'"       "C3'"         H28     180.000   10.00     3
FDA            sp3_sp3_79       "C2'"       "C3'"       "O3'"         H29     180.000   10.00     3
FDA            sp3_sp3_80       "C4'"       "C3'"       "O3'"         H29      60.000   10.00     3
FDA            sp3_sp3_81         H28       "C3'"       "O3'"         H29     -60.000   10.00     3
FDA            sp3_sp3_82       "C2'"       "C3'"       "C4'"       "O4'"     180.000   10.00     3
FDA            sp3_sp3_83       "C2'"       "C3'"       "C4'"       "C5'"     -60.000   10.00     3
FDA            sp3_sp3_84       "C2'"       "C3'"       "C4'"         H30      60.000   10.00     3
FDA            sp3_sp3_85       "O3'"       "C3'"       "C4'"       "O4'"      60.000   10.00     3
FDA            sp3_sp3_86       "O3'"       "C3'"       "C4'"       "C5'"     180.000   10.00     3
FDA            sp3_sp3_87       "O3'"       "C3'"       "C4'"         H30     -60.000   10.00     3
FDA            sp3_sp3_88         H28       "C3'"       "C4'"       "O4'"     -60.000   10.00     3
FDA            sp3_sp3_89         H28       "C3'"       "C4'"       "C5'"      60.000   10.00     3
FDA            sp3_sp3_90         H28       "C3'"       "C4'"         H30     180.000   10.00     3
FDA            sp3_sp3_91       "C3'"       "C4'"       "O4'"         H31     180.000   10.00     3
FDA            sp3_sp3_92       "C5'"       "C4'"       "O4'"         H31      60.000   10.00     3
FDA            sp3_sp3_93         H30       "C4'"       "O4'"         H31     -60.000   10.00     3
FDA            sp3_sp3_94       "C3'"       "C4'"       "C5'"       "O5'"     180.000   10.00     3
FDA            sp3_sp3_95       "C3'"       "C4'"       "C5'"         H32     -60.000   10.00     3
FDA            sp3_sp3_96       "C3'"       "C4'"       "C5'"         H33      60.000   10.00     3
FDA            sp3_sp3_97       "O4'"       "C4'"       "C5'"       "O5'"      60.000   10.00     3
FDA            sp3_sp3_98       "O4'"       "C4'"       "C5'"         H32     180.000   10.00     3
FDA            sp3_sp3_99       "O4'"       "C4'"       "C5'"         H33     -60.000   10.00     3
FDA           sp3_sp3_100         H30       "C4'"       "C5'"       "O5'"     -60.000   10.00     3
FDA           sp3_sp3_101         H30       "C4'"       "C5'"         H32      60.000   10.00     3
FDA           sp3_sp3_102         H30       "C4'"       "C5'"         H33     180.000   10.00     3
FDA           sp3_sp3_103       "C4'"       "C5'"       "O5'"           P     180.000   10.00     3
FDA           sp3_sp3_104         H32       "C5'"       "O5'"           P      60.000   10.00     3
FDA           sp3_sp3_105         H33       "C5'"       "O5'"           P     -60.000   10.00     3
FDA           sp3_sp3_106       "C5'"       "O5'"           P         O3P     180.000   10.00     3
FDA           sp3_sp3_107       "C5'"       "O5'"           P         O2P     -60.000   10.00     3
FDA           sp3_sp3_108       "C5'"       "O5'"           P         O1P      60.000   10.00     3
FDA           sp3_sp3_109          PA         O3P           P         O2P     180.000   10.00     3
FDA           sp3_sp3_110          PA         O3P           P       "O5'"     -60.000   10.00     3
FDA           sp3_sp3_111          PA         O3P           P         O1P      60.000   10.00     3
loop_
_chem_comp_chir.comp_id
_chem_comp_chir.id
_chem_comp_chir.atom_id_centre
_chem_comp_chir.atom_id_1
_chem_comp_chir.atom_id_2
_chem_comp_chir.atom_id_3
_chem_comp_chir.volume_sign
FDA    chir_1    PA    O3P    O5B    O2A    both
FDA    chir_2    C4B    O4B    C3B    C5B    negative
FDA    chir_3    C3B    O3B    C4B    C2B    positive
FDA    chir_4    C2B    O2B    C1B    C3B    negative
FDA    chir_5    C1B    O4B    N9A    C2B    negative
FDA    chir_6    "C2'"    "O2'"    "C3'"    "C1'"    positive
FDA    chir_7    "C3'"    "O3'"    "C4'"    "C2'"    positive
FDA    chir_8    "C4'"    "O4'"    "C3'"    "C5'"    negative
FDA    chir_9    P    O3P    "O5'"    O2P    both
loop_
_chem_comp_plane_atom.comp_id
_chem_comp_plane_atom.plane_id
_chem_comp_plane_atom.atom_id
_chem_comp_plane_atom.dist_esd
FDA    plan-1         C1B   0.020
FDA    plan-1         C4A   0.020
FDA    plan-1         C5A   0.020
FDA    plan-1         C6A   0.020
FDA    plan-1         C8A   0.020
FDA    plan-1          H9   0.020
FDA    plan-1         N3A   0.020
FDA    plan-1         N7A   0.020
FDA    plan-1         N9A   0.020
FDA    plan-2         C2A   0.020
FDA    plan-2         C4A   0.020
FDA    plan-2         C5A   0.020
FDA    plan-2         C6A   0.020
FDA    plan-2         H12   0.020
FDA    plan-2         N1A   0.020
FDA    plan-2         N3A   0.020
FDA    plan-2         N6A   0.020
FDA    plan-2         N7A   0.020
FDA    plan-2         N9A   0.020
FDA    plan-3         C10   0.020
FDA    plan-3          C2   0.020
FDA    plan-3          C4   0.020
FDA    plan-3         C4X   0.020
FDA    plan-3         H13   0.020
FDA    plan-3         H14   0.020
FDA    plan-3          N1   0.020
FDA    plan-3         N10   0.020
FDA    plan-3          N3   0.020
FDA    plan-3          N5   0.020
FDA    plan-3          O2   0.020
FDA    plan-3          O4   0.020
FDA    plan-4         C5X   0.020
FDA    plan-4          C6   0.020
FDA    plan-4          C7   0.020
FDA    plan-4         C7M   0.020
FDA    plan-4          C8   0.020
FDA    plan-4         C8M   0.020
FDA    plan-4          C9   0.020
FDA    plan-4         C9A   0.020
FDA    plan-4         H16   0.020
FDA    plan-4         H23   0.020
FDA    plan-4         N10   0.020
FDA    plan-4          N5   0.020
FDA    plan-5         C6A   0.020
FDA    plan-5         H10   0.020
FDA    plan-5         H11   0.020
FDA    plan-5         N6A   0.020
FDA    plan-6         C4X   0.020
FDA    plan-6         C5X   0.020
FDA    plan-6         H15   0.020
FDA    plan-6          N5   0.020
FDA    plan-7       "C1'"   0.020
FDA    plan-7         C10   0.020
FDA    plan-7         C9A   0.020
FDA    plan-7         N10   0.020
loop_
_pdbx_chem_comp_descriptor.comp_id
_pdbx_chem_comp_descriptor.type
_pdbx_chem_comp_descriptor.program
_pdbx_chem_comp_descriptor.program_version
_pdbx_chem_comp_descriptor.descriptor
FDA SMILES           ACDLabs              10.04 "O=C3C=2Nc1cc(c(cc1N(C=2NC(=O)N3)CC(O)C(O)C(O)COP(=O)(O)OP(=O)(O)OCC6OC(n5cnc4c(ncnc45)N)C(O)C6O)C)C" 
FDA SMILES_CANONICAL CACTVS               3.341 "Cc1cc2NC3=C(NC(=O)NC3=O)N(C[C@H](O)[C@H](O)[C@H](O)CO[P@](O)(=O)O[P@](O)(=O)OC[C@H]4O[C@H]([C@H](O)[C@@H]4O)n5cnc6c(N)ncnc56)c2cc1C" 
FDA SMILES           CACTVS               3.341 "Cc1cc2NC3=C(NC(=O)NC3=O)N(C[CH](O)[CH](O)[CH](O)CO[P](O)(=O)O[P](O)(=O)OC[CH]4O[CH]([CH](O)[CH]4O)n5cnc6c(N)ncnc56)c2cc1C" 
FDA InChIKey         InChI                1.03  YPZRHBJKEMOYQH-UYBVJOGSSA-N 
